# Supplementary material for: Drivers and forecasting of carbon emissions with extended LMDI and Bagging models: A case study of China’s Bohai Rim region
Source: PLoS One. 2025 May 27;20(5):e0322858. doi: 10.1371/journal.pone.0322858 (PMC12111488; doi:10.1371/journal.pone.0322858)
Supplement: S2 Dataset — (XLSX) [file pone.0322858.s002.xlsx]

## Sheet: Sheet1
Carbon emissions and energy consumption in the Bohai Rim region
	Total carbon emissions	Coal	Coke	Crude Oil	Gasoline	Kerosene	Diesel Oil	Fuel Oil	Natural Gas
2009	115548	54542	38002.5	1187.29	5559.78	1310.03	10133.2	2685.55	40.9745
2010	125650	54235.4	43825.5	1285.41	6537.5	1490.71	11604.1	2576.9	53.4149
2011	136125	56879.8	48141.9	1440.68	7199.23	1604.77	13164.6	2825.4	62.6641
2012	140396	59637.6	49400.8	485.851	7647.01	1827.4	14078.1	2836.97	74.2352
2013	130805	54600.1	49186.8	460.325	6953.69	1802.02	11365.6	2116.97	69.5623
2014	133326	56460.4	49098.1	477.168	7131.7	1909.31	11474.6	2167.06	81.6516
2015	126041	48915.1	47248.2	435.995	7975.84	2302.4	11604.9	2027.46	90.7209
2016	120975	42468.6	47663.8	418.232	8256.18	2650.11	11680.5	1853.14	95.8233
2017	116711	38898	46677.5	379.145	8528.91	2900.75	11626.4	1649.07	120.105
2018	116535	36455.8	51695.2	346.532	8354.54	3080.72	10211.8	1693	140.838
2019	115560	35701.2	51665	303.795	8267.83	3142.11	10238.6	1547.68	166.992
2020	117376	34874	55653.2	612.345	6538.81	2129.03	9239.06	869.29	154.072
2021	111185	32168.4	50156.5	274.802	8522.09	2276.36	9961.16	877.473	183.192

## Sheet: Sheet2
Carbon emissions of six sectors							Energy intensity
2009	1. Agriculture, forestry, animal husbandry, and fisheries	2. Industry	3. Construction industry	4. Transportation	5. Wholesale, retail, accommodation, and catering industries	6. Resident life and other aspects	2009	1.51491
Shandong	645.517	29854.3	365.017	4879.55	1657.15	2771.12	2010	1.43408
Hebei	229.753	34240.1	141.387	1779.9	384.597	3516.08	2011	1.33317
Liaoning	532.84	15638.8	232.247	3813.06	185.863	1421.57	2012	1.25408
Beijing	130.607	1736.41	179.703	2314.61	183.48	1886.54	2013	1.07311
Tianjin	105.417	4608.73	240.35	1262.9	182.343	429.33	2014	1.02894
2012	1. Agriculture, forestry, animal husbandry, and fisheries	2. Industry	3. Construction industry	4. Transportation	5. Wholesale, retail, accommodation, and catering industries	6. Resident life and other aspects	2015	0.91629
Shandong	576.877	34542.8	351.487	5988.01	2096.93	4379.36	2016	0.827762
Hebei	895.73	40768.3	179.373	2813.58	362.817	4120.2	2017	0.740179
Liaoning	540.393	20312	229.167	5858.86	198.513	2005.15	2018	0.689053
Beijing	115.463	1107.76	137.06	2801.49	184.397	1988.8	2019	0.642444
Tianjin	140.103	4847.23	353.797	1645.52	181.647	919.43	2020	0.638693
2015	1. Agriculture, forestry, animal husbandry, and fisheries	2. Industry	3. Construction industry	4. Transportation	5. Wholesale, retail, accommodation, and catering industries	6. Resident life and other aspects	2021	0.535643
Shandong	807.657	29097.5	308.953	4751.68	1120.06	3703.52
Hebei	735.533	37475.5	212.997	3275.37	293.04	5048.23
Liaoning	532.51	17089.2	92.84	5595.5	188.833	2777.54
Beijing	83.0867	431.688	115.977	3151.49	147.437	1955.62
Tianjin	132.477	4585.58	397.98	1682.95	102.337	1066.63
2018	1. Agriculture, forestry, animal husbandry, and fisheries	2. Industry	3. Construction industry	4. Transportation	5. Wholesale, retail, accommodation, and catering industries	6. Resident life and other aspects
Shandong	520.63	22226.2	248.857	4619.81	732.6	2973.52
Hebei	277.237	40818.5	126.463	2851.12	332.383	4407.41
Liaoning	508.273	15442.7	3.70333	5539.33	102.85	2912.4
Beijing	21.5967	158.775	105.967	3639.51	84.3333	1464.32
Tianjin	133.723	3797.41	364.137	1732.33	96.69	992.09
2021	1. Agriculture, forestry, animal husbandry, and fisheries	2. Industry	3. Construction industry	4. Transportation	5. Wholesale, retail, accommodation, and catering industries	6. Resident life and other aspects
Shandong	406.853	23447.6	254.577	4482.36	605	2892.23
Hebei	292.307	36230.5	13.64	3199.53	114.29	2645.1
Liaoning	487.447	16493.4	23.98	4730.49	78.8333	2888.64
Beijing	14.63	116.077	68.42	3555.21	65.78	1358.46
Tianjin	133.027	3383.58	356.693	1822.11	93.1333	944.057

## Sheet: Sheet3
Carbon Emissions and Drivers in the Bohai Rim
	ES	EM	DS	PCG	P	IES	IEI	IDS	F	CP	LW	WET	WEI	WDS	F	Gross Effect	ΔCtot
2009-2010	-308.032	99.0393	93.1109	1979.14	354.858	552.03	-5330.64	-922.739	11994.8	592.223	94.734	802.008	-491.311	-526.57	1975	10957.7	10101.8
2010-2011	-61.8414	-1946.38	285.953	2576.05	187.559	-182.066	-6843.14	206.885	14693.4	-202.61	-54.1071	712.938	-1076.89	-138.086	2610.64	10768.3	10475.1
2011-2012	-335.128	-1015.73	511.168	1500.41	111.395	301.451	-3440.91	-2214.53	8040.38	23.5021	1034.35	-1404.17	-141.702	-320.238	1567.73	4217.98	4270.81
2012-2013	-445.262	-3855.4	1067.34	1188.42	125.813	370.353	-8768.92	-2656.92	6197.28	-2618.31	834.711	3039.38	-3628.53	-1090.76	1304.49	-8936.3	-9590.86
2013-2014	-40.0571	-1346.73	589.359	750.005	183.94	24.1775	378.684	-2691.57	4408.1	1156.55	616.937	-1666.58	-794.595	332.146	884.458	2784.83	2521.28
2014-2015	-66.3703	-711.689	1355.85	777.778	81.6428	247.589	-9295.02	-4619.19	4128.36	1683.72	372.952	-1433.17	-560.262	259.736	656.647	-7121.43	-7284.65
2015-2016	-109.913	-1859.94	1069.63	856.03	98.9381	406.534	-8493.95	-1849.46	3969.96	688.271	13.3359	-616.717	-349.148	679.977	806.545	-4689.9	-5066
2016-2017	-106.281	-3130.82	652.361	1312	5.04373	186.547	-5658.8	-2240.44	5147.6	-1371.26	430.076	703.579	-1614.89	580.484	1393.25	-3711.55	-4264.33
2017-2018	-18.4876	-4102.4	853.789	1157.92	17.0889	334.687	1690.46	-3461.8	4997.39	-1743.82	749.879	-491.363	-946.402	-402.131	1415.44	50.2568	-176.421
2018-2019	-143.248	-2332.44	566.172	901.91	35.5165	194.231	-2478.61	-2825.77	5073.41	99.5965	26.5963	-238.874	-746.516	-343.775	1062.85	-1148.95	-974.976
2019-2020	-69.6052	-1767.59	435.341	238.415	-0.402682	107.588	3164.25	-729.375	1828.84	191.388	1263.99	1311.6	-3185.21	-1497.47	219.327	1511.09	1815.92
2020-2021	-91.6396	-1391.46	-495.691	1812.25	-26.0528	-4.68978	-21096.7	4499.96	10519.5	64.3567	620.394	-961.214	-495.89	-232.089	2248.53	-5030.42	-6190.7

## Sheet: Sheet4
Four driving factors of carbon emissions in different periods (excluding industry and transportation)
	ES	EM	DS	PCG	P
2010-2011	-61.8414	-1946.38	285.953	2576.05	187.559	1041.34
The 12th Five-Year Plan
（2011-2015）	-886.817	-6929.55	3523.72	4216.61	502.79	426.755
The 13th Five-Year Plan
（2016-2020）	-337.622	-11333.3	2507.66	3610.24	57.2464	-5495.73
2020-2021	-91.6396	-1391.46	-495.691	1812.25	-26.0528	-192.588

## Sheet: Sheet5
Industrial carbon emissions
2009	86078.2
2011	98858.4
2013	96645.6
2015	88679.5
2017	79139.5
2019	82517
2021	79671.2

## Sheet: Sheet6
Driving factors of industrial carbon emissions
	IES	IEI	IDS	F
2009-2011	369.965	-13562.2	-715.854	26688.2
2011-2013	671.804	-12250.8	-4871.45	14237.7
2013-2015	271.767	-9463.63	-7310.76	8536.46
2015-2017	593.082	-15160.7	-4089.91	9117.56
2017-2019	528.918	-934.593	-6287.57	10070.8
2019-2021	102.898	-19067.5	3770.58	12348.3

## Sheet: Sheet7
Industrial energy intensity in three provinces and two cities
	shandong	lioaning	hebei	beijing	tianjin
2009	0.753583	0.940679	1.83299	0.28976	0.638505
2010	0.70679	1.05038	1.58376	0.256672	0.492956
2011	0.66923	0.966985	1.4716	0.157781	0.461474
2012	0.658272	0.910078	1.4183	0.135817	0.464844
2013	0.575402	0.798358	1.37362	0.0796165	0.457966
2014	0.598073	0.830748	1.32347	0.0614294	0.43186
2015	0.479525	0.823775	1.2551	0.0489858	0.40994
2016	0.401997	0.777419	1.16809	0.0379505	0.381993
2017	0.360502	0.71892	1.11544	0.0243053	0.320621
2018	0.337825	0.673934	1.24442	0.0159612	0.299478
2019	0.344855	0.678049	1.15394	0.0145492	0.308073
2020	0.372799	0.729456	1.15743	0.0118872	0.32596
2021	0.29427	0.592829	0.850384	0.00830324	0.226545

## Sheet: Sheet8
Industrial Energy Consumption and Economic Trends in the Bohai Rim and Three Provinces and Two Cities
	Coal	Coke	Crude Oil	Gasoline	Kerosene	Diesel Oil	Fuel Oil	Natural Gas	Total energy consumption	GRP	Coal	Coke	Crude Oil	Gasoline	Kerosene	Diesel Oil	Fuel Oil	Natural Gas	Total energy consumption	GRP	Coal	Coke	Crude Oil	Gasoline	Kerosene	Diesel Oil	Fuel Oil	Natural Gas	Total energy consumption	GRP	Coal	Coke	Crude Oil	Gasoline	Kerosene	Diesel Oil	Fuel Oil	Natural Gas	Total energy consumption	GRP	Coal	Coke	Crude Oil	Gasoline	Kerosene	Diesel Oil	Fuel Oil	Natural Gas	Total energy consumption
	Liaoning	Liaoning	Liaoning	Liaoning	Liaoning	Liaoning	Liaoning	Liaoning			Shandong	Shandong	Shandong	Shandong	Shandong	Shandong	Shandong	Shandong			Hebei	Hebei	Hebei	Hebei	Hebei	Hebei	Hebei	Hebei			Beijing	Beijing	Beijing	Beijing	Beijing	Beijing	Beijing	Beijing			Tianjin	Tianjin	Tianjin	Tianjin	Tianjin	Tianjin	Tianjin	Tianjin
2009	2336.22	2299.69	320.678	152.569	6.88615	246.483	177.646	1.92983	5542.1	5891.6	7090.76	2811.17	185.318	152.29	3.13408	187.208	115.617	3.54046	10549	13998.5	5342.81	6030.13	22.6147	50.2336	1.25069	92.759	74.5586	2.21312	11616.6	6337.5	390.729	137.191		32.0029	0.22071	56.4772	14.9146	0.89509	632.431	2182.6	599.698	843.807	24.2433	18.2895	1.19183	63.4276	30.8006	1.21828	1582.68
2010	2623.87	3061.47	365.65	152.599	10.4911	287.005	189.032	2.2344	6692.36	6371.4	7400.05	2979.85	183.261	117.859	1.86868	159.363	73.9158	3.70006	10919.9	15450	4515.7	7079.07	20.2004	40.1104	1.66268	174.327	36.5864	2.80896	11870.5	7495.1	355.486	214.135		26.4263	0.205996	58.2403	13.586	1.19301	669.273	2607.5	631.213	644.31	29.4292	16.9947	0.750414	60.9359	13.3146	1.70107	1398.65
2011	2691.1	3283.65	403.579	230.289	7.00386	422.807	208.561	4.81859	7251.81	7499.4	7768.4	3219.97	203.361	121.538	1.64797	165.483	80.4159	4.00064	11564.8	17280.8	4984.66	8126.5	36.315	66.4484	1.38312	174.342	46.8581	3.32899	13439.8	9132.8	316.335	32.3185		26.8678	0.235424	62.7573	11.5431	1.13449	451.191	2859.6	671.178	687.975	27.5863	17.1124	0.44142	70.9608	13.986	1.93648	1491.18
2012	2778.28	3337.03	5.31439	234.938	9.04911	525.795	215.676	7.26313	7113.35	7816.2	8233.47	3405.79	182.732	86.6066	1.58911	142.417	68.8871	5.13247	12126.6	18421.9	5302.19	8126.18	22.2862	64.8887	0.617988	175.216	13.3146	3.30638	13708	9665.1	283.384	31.3374		28.5157	0.191282	65.1761	9.70019	1.3832	419.688	3090.1	692.928	857.474	15.9003	17.4802	0.80927	71.0045	4.17151	2.16125	1661.93
2013	2732.73	3103.09	6.24298	119.816	7.50414	271.531	172.132	5.43438	6418.48	8039.6	7061.31	3572.44	169.946	99.7609	1.42726	201.298	94.059	5.88924	11206.1	19475.3	5206.9	8082.48	21.3433	61.5339	1.48611	134.359	15.1003	3.49391	13526.7	9847.5	202.711	0.757692		22.9097	0.117712	29.5646	8.24302	1.34463	265.649	3336.6	708.207	928.153	16.8146	17.5979	1.10355	70.5528	2.05718	2.50838	1746.99
2014	2725.2	3194.85	8.98589	119.066	8.18098	243.54	183.775	5.63122	6489.22	7811.3	7944.24	3644.25	176.004	77.2191	1.41254	149.615	69.23	6.10071	12068.1	20178.2	5183.3	7891.27	21.7433	51.9257	0.9	131.46	25.0291	3.58302	13309.2	10056.3	157.532	0.611982		24.8372	0.0883	27.0583	4.92867	1.34729	216.404	3522.8	681.978	927.094	15.4575	16.1118	0.559132	66.9392	4.60009	2.79699	1715.54
2015	2315.3	3090.84	27.272	88.284	6.70958	227.453	100.231	5.65117	5861.74	7115.7	6004.11	3594.34	138.56	74.2174	1.22126	136.457	189.932	6.23637	10145.1	21156.5	4874.73	7503.47	22.3719	45.275	0.897554	94.9301	37.4865	4.95159	12584.1	10026.4	113.059	0.417702		28.604	0.088284	21.8711	3.84293	1.55344	169.437	3458.9	577.347	878.816	14.8146	19.1576	0.426706	58.6046	11.4431	3.34761	1563.96
2016	1874.76	2899.65	38.0293	111.002	1.85396	113.596	100.802	4.87844	5144.57	6617.5	4654.66	3609.22	119.545	80.2796	0.868126	141.004	108.331	7.81641	8721.73	21696	4494.36	7846.36	23.2862	50.9252	0.941696	106.412	37.7579	3.79449	12563.8	10755.9	84.5303	0.184566		26.0879	0.07357	22.4248	3.10006	1.56807	137.969	3635.5	495.638	845.565	13.886	13.8753	0.044142	58.3423	10.5288	3.39682	1441.28
2017	1794.38	2999.33	35.6864	23.8367	1.2654	109.443	90.7732	5.76289	5060.48	7039	4466.59	3292.44	126.231	62.7699	1.25069	118.652	38.5008	10.5602	8117	22515.8	4265.44	7808.88	1.02859	51.9993	0.338422	124.145	31.4721	4.00064	12287.3	11015.7	43.5294	0.009714		25.7642	0.074	22.1916	1.24288	1.6359	94.4478	3885.9	387.193	785.571	13.6003	10.6971	0.088284	51.1879	12.4431	3.25983	1264.04
2018	1774.26	3184.32	25.0005	24.8667	10.6088	102.128	80.673	6.78034	5208.63	7728.7	3970.45	3388.5	101.831	32.9594	0.36785	99.2868	34.2007	11.6535	7639.25	22613	4270.26	9074.46	20.5004	145.183	0.470848	60.4551	21.0719	9.53477	13601.9	10930.3	30.9578			15.9353	0.07357	16.3924	0.64287	2.07613	66.078	4139.9	343.993	842.427	14.0289	9.34339	0.029428	49.6725	17.4432	3.90222	1280.84
2019	1976.4	3251.88	21.1861	23.719	13.066	105.975	60.9441	6.61808	5459.79	8052.2	4370.84	3250.92	86.5874	19.2901	0.264852	89.2328	14.586	15.4878	7847.21	22755.1	3849.56	9103.78	19.929	11.1532	0.485562	48.8274	9.10018	8.65697	13051.5	11310.4	29.272			14.1107	0.088284	16.0718	0.200004	1.99367	61.7365	4243.3	382.793	873.483	13.7574	9.81424		41.2068	21.8719	4.05118	1346.98
2020	2154.55	3395.94	18.9147	19.5402	13.7723	106.295	51.5296	6.53961	5767.08	7906	4076.47	4127.08	233.29	11.7418	0.29428	86.5226	15.8003	18.1346	8569.33	22986.5	4074.25	9328.68	19.429	10.3292	0.500276	48.026	11.8002	7.42007	13500.4	11664.1	26.9077			9.63767	0.058856	12.4873	0.057144	1.43241	50.5811	4255.1	402.015	900.527	13.5003	11.6535	0.014714	46.9769	22.1862	3.58169	1400.46
2021	2042.52	3308.14	22.4004	16.1413	13.1837	106.397	48.201	7.60494	5564.59	9386.5	4025.78	3769.99	73.1443	10.7265	0.205996	86.8577	32.4149	17.8286	8016.95	27243.5	3726.89	8201.77	18.0861	7.59242	0.338422	46.9769	7.64301	8.57983	12017.9	14132.3	21.4004			10.7265	0.07357	14.877		1.53881	48.6163	5855.1	342.971	718.923	14.3289	6.69487		47.3849	11.0574	4.1629	1145.52
[truncated: 11 more columns]

## Sheet: Sheet9
Transportation Carbon Emissions Drivers
	CP	LW	WET	WEI	WDS	F
2009-2010	592.223	94.734	802.008	-491.311	-526.57	1975
2010-2011	-202.61	-54.1071	712.938	-1076.89	-138.086	2610.64
2011-2012	23.5021	1034.35	-1404.17	-141.702	-320.238	1567.73
2012-2013	-2618.31	834.711	3039.38	-3628.53	-1090.76	1304.49
2013-2014	1156.55	616.937	-1666.58	-794.595	332.146	884.458
2014-2015	1683.72	372.952	-1433.17	-560.262	259.736	656.647
2015-2016	688.271	13.3359	-616.717	-349.148	679.977	806.545
2016-2017	-1371.26	430.076	703.579	-1614.89	580.484	1393.25
2017-2018	-1743.82	749.879	-491.363	-946.402	-402.131	1415.44
2018-2019	99.5965	26.5963	-238.874	-746.516	-343.775	1062.85
2019-2020	191.388	1263.99	1311.6	-3185.21	-1497.47	219.327
2020-2021	64.3567	620.394	-961.214	-495.89	-232.089	2248.53

## Sheet: Sheet10
Transportation Carbon Emissions
2009	14050
2010	16496.1
2011	18348
2012	19107.5
2013	16948.4
2014	17477.4
2015	18457
2016	19679.3
2017	19800.5
2018	18382.1
2019	18242
2020	16545.6
2021	17789.7

[truncated: 1 more sheets: Sheet11]
